# Supplementary material for: Cytochrome P450 Monooxygenase CYP53 Family in Fungi: Comparative Structural and Evolutionary Analysis and Its Role as a Common Alternative Anti-Fungal Drug Target
Source: PLoS One. 2014 Sep 15;9(9):e107209. doi: 10.1371/journal.pone.0107209 (PMC4164535; doi:10.1371/journal.pone.0107209)
Supplement: Table S1 — Analysis of homology between CYP53 members in fungi. Annotation of CYP53 P450 family members in fungi. Hit proteins were blasted at the Cytochrome P450 Webpage [26]. CYP53 members were assigned to subfamilies based on their percentage homology to reference proteins. The reference proteins were also included in the table. (XLSX) [file pone.0107209.s002.xlsx]

## Sheet: Sheet1
This work			Hit proteins from Cytochrome P450 webpage (Nelson 2009)
CYP name	Protein ID	Species name	Homology (%)	CYP name	Species name
CYP53A5	120117	Magnaporthe grisea	80	CYP53A11	Nectria haematococca
CYP53A4	7508	Neurospora crassa	98	CYP53A4	Neurospora discreta
CYP53A4	88466	Neurospora discreta	98	CYP53A4	Neurospora crassa
CYP53A6	10234	Fusarium graminearum	70	CYP53A11	Nectria haematococca
CYP53A7	10227	Fusarium graminearum	97	CYP53A20	Fusarium verticillioides
CYP53A8	12085	Fusarium graminearum	95	CYP53A19	Fusarium verticillioides
CYP53A10	35086	Fusarium solani f. batatas (Nectria haematococca)	92	CYP53A7	Fusarium graminearum
CYP53A11	50496	Fusarium solani f. batatas (Nectria haematococca)	92	CYP53A19	Fusarium verticillioides
CYP53A19	9543	Fusarium verticillioides	98	CYP53A19	Fusarium oxysporum
CYP53A20	6367	Fusarium verticillioides	99	CYP53A20	Fusarium oxysporum
CYP53A19	14206	Fusarium oxysporum	98	CYP53A19	Fusarium verticillioides
CYP53A20	10443	Fusarium oxysporum	99	CYP53A20	Fusarium verticillioides
CYP53D1	9015	Fusarium oxysporum	67	CYP53A10	Nectria haematococca
CYP53A12	8190	Neosartorya fischeri	98	CYP53A12	Aspergillus fumigatus
CYP53A3	3425	Aspergillus nidulans	92	CYP53A1	Aspergillus niger
CYP53A12	3003	Aspergillus fumigatus	98	CYP53A12	Neosartorya fischeri
CYP53A22	2015	Aspergillus terreus	92	CYP53A12	Aspergillus fumigatus
CYP53A13	5958	Aspergillus oryzae	99	CYP53A13	Aspergillus flavus
CYP53A14	2107	Aspergillus oryzae	95	CYP53A2	Aspergillus parasiticus
CYP53A13	26719	Aspergillus flavus	99	CYP53A13	Aspergillus oryzae
CYP53A1	50153	Aspergillus niger	93	CYP53A13	Aspergillus oryzae
CYP53A21	1341	Aspergillus clavatus	94	CYP53A12	Neosartorya fischeri
CYP53A18	8044	Coccidioides immitis	95	CYP53A17	Uncinocarpus reesii
CYP53A17	5031	Uncinocarpus reesii	95	CYP53A18	Coccidioides immitis
CYP53A23	71345	Mycosphaerella fijiensis	94	CYP53A16	Mycosphaerella graminicola
CYP53A	2107910	Thielavia terrestris	91	CYP53A	Myceliophthora thermophila (Clustal Omega)
CYP53A	2301715	Myceliophthora thermophila (Sporotrichum thermophile)	90	CYP53A4	Neurospora discreta
CYP53C2	130996	Phanerochaete chrysosporium	68	CYP53C1	Ustilago maydis
CYP53C3	110015	Postia placenta	69	CYP53C1	Ustilago maydis
CYP53D1	108845	Postia placenta	61	CYP53C1	Ustilago maydis
CYP53D2v1	56013	Postia placenta	58	CYP53C1	Ustilago maydis
CYP53D2v2	48082	Postia placenta	57	CYP53C1	Ustilago maydis
CYP53D3	60352	Postia placenta	95	CYP53D5	Postia placenta (Clustal Omega)
CYP53D4	55859	Postia placenta	59	CYP53C1	Ustilago maydis
CYP53D5	46728	Postia placenta	57	CYP53C1	Ustilago maydis
CYP53D6	54877	Postia placenta	60	CYP53C1	Ustilago maydis
CYP53C1	5	Ustilago maydis	68	CYP53C2	Phanerochaete chrysosporium
CYP53B3	28617	Puccinia graminis	65	CYP53B2	Sporobolomyces roseus
CYP53B2	32280	Sporobolomyces roseus	67	CYP53B1	Rhodotorula minuta
CYP53C	212558	Phanerochaete carnosa	56	CYP53C2	Phanerochaete chrysosporium
CYP53C	212559	Phanerochaete carnosa	66	CYP53C2	Phanerochaete chrysosporium
CYP53C	102576	Phanerochaete carnosa	66	CYP53C2	Phanerochaete chrysosporium
CYP53NS	152212	Phanerochaete carnosa	48	CYP53A15	Cochliobolus lunatus
CYP53C	183109	Phanerochaete carnosa	95	CYP53C2	Phanerochaete chrysosporium
CYP53C	101826	Phanerochaete carnosa	66	CYP53C2	Phanerochaete chrysosporium
CYP53C	256510	Phanerochaete carnosa	64	CYP53C2	Phanerochaete chrysosporium
CYP53C7	118978	Bjerkandera adusta	67	CYP53C1	Ustilago maydis
CYP53H1P	318949	Bjerkandera adusta	60	CYP53C2	Phanerochaete chrysosporium
CYP53H2	55123	Bjerkandera adusta	57	CYP53C1	Ustilago maydis
CYP53H3	318972	Bjerkandera adusta	59	CYP53C1	Ustilago maydis
CYP53H4	160054	Bjerkandera adusta	58	CYP53C1	Ustilago maydis
CYP53H5	65034	Bjerkandera adusta	56	CYP53B1	Rhodotorula minuta
CYP53H6	142452	Bjerkandera adusta	60	CYP53B1	Rhodotorula minuta
CYP53H7	358536	Bjerkandera adusta	57	CYP53A15	Cochliobolus lunatus
CYP53C	118598	Ceriporiopsis subvermispora	61	CYP53C2	Phanerochaete chrysosporium
CYP53C	116910	Ceriporiopsis subvermispora	87	CYP53C2	Phanerochaete chrysosporium
CYP53C	112429	Ceriporiopsis subvermispora	65	CYP53C2	Phanerochaete chrysosporium
CYP53C	151209	Ceriporiopsis subvermispora	64	CYP53C2	Phanerochaete chrysosporium
CYP53C4	47512	Ganoderma sp.	95	CYP53C4	Ganoderma lucidum (Clustal Omega)
CYP53C4	GL08839-P1.1	Ganoderma lucidum	69	CYP53C1	Ustilago maydis
CYP53C9	27837	Phlebia brevispora	67	CYP53C1	Ustilago maydis
CYP53C	194181	Agaricus bisporus	79	CYP53C2	Phanerochaete chrysosporium
CYP53C	194303	Agaricus bisporus	75	CYP53C2	Phanerochaete chrysosporium
CYP53C	1179842	Serpula lacrymans	88	CYP53C2	Phanerochaete chrysosporium
CYP53C	94174	Stereum hirsutum	85	CYP53C2	Phanerochaete chrysosporium
Cyp53C	37267	Trametes versicolor	82	CYP53C2	Phanerochaete chrysosporium
CYP53C	129211	Trametes versicolor	86	CYP53C2	Phanerochaete chrysosporium
CYP53C	104855	Wolfiporia cocos	67	CYP53C	Wolfiporia cocos (Clustal Omega)
CYP53C	154237	Wolfiporia cocos	56	CYP53C2	Phanerochaete chrysosporium
CYP53C	27029	Wolfiporia cocos	86	CYP53C2	Phanerochaete chrysosporium
CYP53C	138864	Wolfiporia cocos	67	CYP53C2	Phanerochaete chrysosporium
CYP53C	138909	Wolfiporia cocos	66	CYP53C2	Phanerochaete chrysosporium
CYP53C	138853	Wolfiporia cocos	67	CYP53C2	Phanerochaete chrysosporium
CYP53C	77097	Wolfiporia cocos	64	CYP53C2	Phanerochaete chrysosporium
CYP53C	154264	Wolfiporia cocos	61	CYP53C2	Phanerochaete chrysosporium
CYP53C	104840	Wolfiporia cocos	67	CYP53C2	Phanerochaete chrysosporium
CYP53A	56813	Auricularia delicata	60	CYP53A15	Cochliobolus lunatus
CYP53C	70450	Auricularia delicata	76	CYP53C2	Phanerochaete chrysosporium
CYP53A	105834	Coniophora puteana	60	CYP53A19	Fusarium verticillioides
CYP53C	127772	Coniophora puteana	83	CYP53C2	Phanerochaete chrysosporium
CYP53C	83844	Coniophora puteana	80	CYP53C2	Phanerochaete chrysosporium
CYP53C	52716	Dacryopinax sp.	78	CYP53C2	Phanerochaete chrysosporium
CYP53C	55106	Dichimotus squalens	86	CYP53C2	Phanerochaete chrysosporium
CYP53C	154594	Fomitiporia mediterranea	74	CYP53C2	Phanerochaete chrysosporium
CYP53C	143663	Fomitiporia mediterranea	74	CYP53C2	Phanerochaete chrysosporium
CYP53C	149618	Fomitiporia mediterranea	71	CYP53C2	Phanerochaete chrysosporium
CYP53C	94457	Fomitiporia mediterranea	74	CYP53C2	Phanerochaete chrysosporium
CYP53C	115179	Fomitiporia mediterranea	71	CYP53C2	Phanerochaete chrysosporium
CYP53C	24265	Fomitiporia mediterranea	77	CYP53C2	Phanerochaete chrysosporium
CYP53C	130308	Fomitiporia mediterranea	78	CYP53C2	Phanerochaete chrysosporium
CYP53C	162664	Fomitiporia mediterranea	72	CYP53C2	Phanerochaete chrysosporium
CYP53C	128292	Fomitiporia mediterranea	83	CYP53C2	Phanerochaete chrysosporium
CYP53NS	92916	Fomitiporia mediterranea	42	CYP53A4	Neurospora crassa
CYP53C	86809	Fomitopsis pinicola	62	CYP53C2	Phanerochaete chrysosporium
CYP53C	48859	Fomitopsis pinicola	62	CYP53C2	Phanerochaete chrysosporium
CYP53C	1025718	Fomitopsis pinicola	88	CYP53C2	Phanerochaete chrysosporium
CYP53	1116154	Fomitopsis pinicola	62	CYP512A1	Coriolus versicolor
CYP53C	80617	Gloeophyllum trabeum	85	CYP53C2	Phanerochaete chrysosporium
CYP53A	101387	Punctularia strigosozonata	58	CYP53A11	Nectria haematococca
CYP53C	68781	Punctularia strigosozonata	83	CYP53C2	Phanerochaete chrysosporium
CYP53A15	ACF15219.1	Curvularia lunata	83	CYP53A23	Mycosphaerella fijiensis
	Reference
	Nelson DR (2009) The cytochrome P450 homepage. Hum Genomics 4: 59–65
